# Supplementary material for: Identification and charactering of APX genes provide new insights in abiotic stresses response in Brassica napus
Source: PeerJ. 2022 Apr 5;10:e13166. doi: 10.7717/peerj.13166 (PMC8992642; doi:10.7717/peerj.13166)
Supplement: Supplemental Information 1 — Using quantitative real-time PCR (qPCR) to detect the expression of relative genes, the qPCR primers were designed by primer premier 5 [file peerj-10-13166-s001.xlsx]

## Sheet: Sheet1
Gene Name	Forward primer (5'-3')	Reverse primer (5'-3')
BnaAPX1	CTGATGATGCTAACAAAGGT	TCAGCGTAGGATAAGATGG
BnaAPX2	ACGATAAGGCTTCCACAA	TCAGCGTAGGACAAGATG
BnaAPX3	CACAAGGATAGGTCTGGAT	ACAAGAGGACGGAACAC
BnaAPX4	AGCCTCACTCACATTCTC	ACTTCTCAACAGCCTTCTT
BnaAPX5	CCAGCCTCACTCACATT	GGTAGTTCTTCGTCATCTCT
BnaAPX6	CTATTGGTCGTTCGTGTCAT	ACTTGATGCGTCTCTATTGTC
BnaAPX7	TCTCCGCTCAATCATCTC	TACTCCTCTTCGTTCCTTATAG
BnaAPX8	TGTTCTTGTATCTCGTGTCT	TTCCTGCTGCCTTGATT
BnaAPX9	ACGATAAGGCTTCCACAA	TCAGCGTAGGACAAGATG
BnaAPX10	TCTCTTACGCCGACTTG	TCAGGACATTGCTCAGG
BnaAPX11	ATGACGACGACGACTAC	AGCAACGGATACGACAT
BnaAPX12	CCTCCTTGCTCAGACTC	GATTATGCTTCCACTGTTGT
BnaAPX13	GTTGTAATGTTGTCCACTGT	CACCACTCTCCTTATCTCAT
BnaAPX14	GCTCCGATCATGCTTAGA	CTCCTCCTCGTTCCTTATAG
BnaAPX15	GGAAGATGCCACAAGGA	AACAAGAGGACGGAAGAC
BnaAPX16	GACGACTTCCTGATGCTA	CTGACAGTGCCACAATATC
BnaAPX17	GTGTCATGGTTGAATTGTC	CGACTAACGCCTAACAC
BnaAPX18	CAGAAGCAACCTCCAATT	CGATGAGAAGAAGAGAATGT
BnaAPX19	AACTGACAAGGCTCTACTC	TGCGTTACTGTTGGAAGA
BnaAPX20	AGCAGTTCTCTACCATCTC	TCTCAGGACCACCAGTA
BnaAPX21	GGTTGGAATCGCTGTTG	TGTTAGGAGGCTGTATGTC
BnaAPX22	GTTAAGAGTTGAGTGAGTGAC	AGCAGAGTGAGTGAGATG
BnaAPX23	GAAGAAGAAGATAAGAGCAGAG	GATGTTGAGGAAGTAGTTAGTG
BnaAPX24	ATGATGCTGGAACCTATGA	TGACTATACTCTGCTTCGTT
BnaAPX25	GAAGCGAAGAAGGAGATTG	ACTGACCACTTGAACCAT
BnaAPX26	CTCACTCTCGTTATCTTGGA	TCTTCGTCATCTTCGCTAA

## Sheet: Sheet1 (2)
BnaAPX1 F	CTGATGATGCTAACAAAGGT
BnaAPX1 R	TCAGCGTAGGATAAGATGG
BnaAPX2 F	ACGATAAGGCTTCCACAA
BnaAPX2 R	TCAGCGTAGGACAAGATG
BnaAPX3 F	CACAAGGATAGGTCTGGAT
BnaAPX3 R	ACAAGAGGACGGAACAC
BnaAPX4 F	AGCCTCACTCACATTCTC
BnaAPX4 R	ACTTCTCAACAGCCTTCTT
BnaAPX5 F	CCAGCCTCACTCACATT
BnaAPX5 R	GGTAGTTCTTCGTCATCTCT
BnaAPX6 F	CTATTGGTCGTTCGTGTCAT
BnaAPX6 R	ACTTGATGCGTCTCTATTGTC
BnaAPX7 F	TCTCCGCTCAATCATCTC
BnaAPX7 R	TACTCCTCTTCGTTCCTTATAG
BnaAPX8 F	TGTTCTTGTATCTCGTGTCT
BnaAPX8 R	TTCCTGCTGCCTTGATT
BnaAPX9 F	ACGATAAGGCTTCCACAA
BnaAPX9 R	TCAGCGTAGGACAAGATG
BnaAPX10 F	TCTCTTACGCCGACTTG
BnaAPX10 R	TCAGGACATTGCTCAGG
BnaAPX11 F	ATGACGACGACGACTAC
BnaAPX11 R	AGCAACGGATACGACAT
BnaAPX12 F	CCTCCTTGCTCAGACTC
BnaAPX12 R	GATTATGCTTCCACTGTTGT
BnaAPX13 F	GTTGTAATGTTGTCCACTGT
BnaAPX13 R	CACCACTCTCCTTATCTCAT
BnaAPX14 F	GCTCCGATCATGCTTAGA
BnaAPX14 R	CTCCTCCTCGTTCCTTATAG
BnaAPX15 F	GGAAGATGCCACAAGGA
BnaAPX15 R	AACAAGAGGACGGAAGAC
BnaAPX16 F	GACGACTTCCTGATGCTA
BnaAPX16 R	CTGACAGTGCCACAATATC
BnaAPX17 F	GTGTCATGGTTGAATTGTC
BnaAPX17 R	CGACTAACGCCTAACAC
BnaAPX18 F	CAGAAGCAACCTCCAATT
BnaAPX18 R	CGATGAGAAGAAGAGAATGT
BnaAPX19 F	AACTGACAAGGCTCTACTC
BnaAPX19 R	TGCGTTACTGTTGGAAGA
BnaAPX20 F	AGCAGTTCTCTACCATCTC
BnaAPX20 R	TCTCAGGACCACCAGTA
BnaAPX21 F	GGTTGGAATCGCTGTTG
BnaAPX21 R	TGTTAGGAGGCTGTATGTC
BnaAPX22 F	GTTAAGAGTTGAGTGAGTGAC
BnaAPX22 R	AGCAGAGTGAGTGAGATG
BnaAPX23 F	GAAGAAGAAGATAAGAGCAGAG
BnaAPX23 R	GATGTTGAGGAAGTAGTTAGTG
BnaAPX24 F	ATGATGCTGGAACCTATGA
BnaAPX24 R	TGACTATACTCTGCTTCGTT
BnaAPX25 F	GAAGCGAAGAAGGAGATTG
BnaAPX25 R	ACTGACCACTTGAACCAT
BnaAPX26 F	CTCACTCTCGTTATCTTGGA
BnaAPX26 R	TCTTCGTCATCTTCGCTAA
