# Supplementary material for: Identification and charactering of APX genes provide new insights in abiotic stresses response in Brassica napus
Source: PeerJ. 2022 Apr 5;10:e13166. doi: 10.7717/peerj.13166 (PMC8992642; doi:10.7717/peerj.13166)
Supplement: Supplemental Information 5 [file peerj-10-13166-s005.xls]

## Sheet: NaCl
Gene	Time	Actin CT	Gene CT	Actin CT SD	Gene CT SD		Gene	Time	Actin CT	Gene CT	Actin CT SD	Gene CT SD
APX1	0	36.8157	39.99	0.239666	0		APX14	0	36.1126	30.0496	0.186675	0.0138657
	3	34.8206	37.9409	0.251067	0.285107			3	34.5699	29.3636	0.106317	0.0540112
	6	31.601	39.99	0.139231	0			6	31.4912	27.0772	0.150672	0.0407838
	9	34.0509	39.3326	0.155701	0			9	32.7422	28.3667	0.14256	0.254652
	12	32.8782	39.99	0.0735073	0			12	32.0309	27.3898	0.0686253	0.0244277
Gene	Time	Actin CT	Gene CT	Actin CT SD	Gene CT SD		Gene	Time	Actin CT	Gene CT	Actin CT SD	Gene CT SD
APX2	0	36.8157	37.8928	0.239666	0		APX15	0	36.1126	26.8056	0.186675	0.0933167
	3	34.8206	39.7066	0.251067	0			3	34.5699	27.915	0.106317	0.0711532
	6	31.601	36.6346	0.139231	0.241183			6	31.4912	25.7911	0.150672	0.0179639
	9	34.0509	37.0942	0.155701	0.329575			9	32.7422	26.5538	0.14256	0.00941496
	12	32.8782	37.1827	0.0735073	0.213295			12	32.0309	25.3107	0.0686253	0.0360074
Gene	Time	Actin CT	Gene CT	Actin CT SD	Gene CT SD		Gene	Time	Actin CT	Gene CT	Actin CT SD	Gene CT SD
APX3	0	36.8157	29.1149	0.239666	0.0324287		APX16	0	35.8575	33.2213	0.116689	0.12
	3	34.8206	31.8542	0.251067	0.0597613			3	34.6074	32.574	0.15038	0.17902
	6	31.601	28.2292	0.139231	0.152707			6	32.0155	30.7241	0.0222275	0.0308786
	9	34.0509	28.8758	0.155701	0.117843			9	32.9494	31.4975	0.203226	0.1646
	12	32.8782	27.9918	0.0735073	0.0404546			12	31.9605	29.9685	0.00941879	0.0815726
Gene	Time	Actin CT	Gene CT	Actin CT SD	Gene CT SD		Gene	Time	Actin CT	Gene CT	Actin CT SD	Gene CT SD
APX4	0	36.8157	28.1384	0.239666	0.103091		APX17	0	35.8575	32.0142	0.116689	0.135
	3	34.8206	28.8397	0.251067	0.453947			3	34.6074	32.3446	0.15038	0.236244
	6	31.601	26.1785	0.139231	0.018529			6	32.0155	31.4189	0.0222275	0.152833
	9	34.0509	26.8266	0.155701	0.252867			9	32.9494	32.4256	0.203226	0.252409
	12	32.8782	25.8217	0.0735073	0.0958443			12	31.9605	30.5934	0.00941879	0.12214
Gene	Time	Actin CT	Gene CT	Actin CT SD	Gene CT SD		Gene	Time	Actin CT	Gene CT	Actin CT SD	Gene CT SD
APX5	0	36.8157	26.9102	0.239666	0.117061		APX18	0	35.8575	39.99	0.116689	0
	3	34.8206	26.9824	0.251067	0.0715334			3	34.6074	35.6495	0.15038	0.08631
	6	31.601	24.9207	0.139231	0.0164709			6	32.0155	32.0442	0.00550189	0.16454
	9	34.0509	25.5696	0.155701	0.0771168			9	32.9494	33.8213	0.203226	0.0920233
	12	32.8782	24.707	0.0735073	0.0141926			12	31.9605	32.7381	0.00941879	0.238211
Gene	Time	Actin CT	Gene CT	Actin CT SD	Gene CT SD		Gene	Time	Actin CT	Gene CT	Actin CT SD	Gene CT SD
APX6	0	34.8627	30.3975	0.00846238	0.196485		APX19	0	35.8575	35.2723	0.116689	0.208865
	3	33.6976	29.5241	0.172121	0.0758375			3	34.6074	31.9692	0.135	0.05
	6	31.0455	28.8715	0.0270298	0.0679219			6	32.0155	30.9382	0.0222275	0.186698
	9	32.2486	30.2855	0.180907	0.142981			9	32.9494	31.0097	0.18	0.12
	12	31.6734	29.1426	0.0928874	0.0384367			12	31.9605	31.2981	0.00941879	0.139075
Gene	Time	Actin CT	Gene CT	Actin CT SD	Gene CT SD		Gene	Time	Actin CT	Gene CT	Actin CT SD	Gene CT SD
APX7	0	34.8627	30.2503	0.00846238	0.166812		APX20	0	35.8575	30.7011	0.116689	0.29846
	3	33.6976	28.3389	0.172121	0.0550019			3	34.6074	32.6564	0.15038	0.0565257
	6	31.0455	26.5876	0.0270298	0.119954			6	32.0155	29.7758	0.0222275	0.112054
	9	32.2486	28.064	0.180907	0.0753485			9	32.9494	30.2303	0.203226	0.0095776
	12	31.6734	27.6917	0.0928874	0.0997612			12	31.9605	30.5082	0.00941879	0.205457
Gene	Time	Actin CT	Gene CT	Actin CT SD	Gene CT SD		Gene	Time	Actin CT	Gene CT	Actin CT SD	Gene CT SD
APX8	0	34.8627	39.99	0.00846238	0		APX21	0	36.137	37.9935	0.0087	0.237992
	3	33.6976	39.99	0.172121	0			3	34.2346	36.8986	0.114106	0.0281822
	6	31.0455	39.99	0.0270298	0			6	31.6313	36.3706	0.154328	0.36412
	9	32.2486	39.99	0.180907	0			9	32.725	36.8346	0.259179	0.166815
	12	31.6734	39.99	0.0928874	0			12	32.4146	35.8348	0.311312	0.358038
Gene	Time	Actin CT	Gene CT	Actin CT SD	Gene CT SD		Gene	Time	Actin CT	Gene CT	Actin CT SD	Gene CT SD
APX9	0	34.8627	39.99	0.00846238	0		APX22	0	36.137	37.9694	0.132264	0.136771
	3	33.6976	39.99	0.172121	0			3	34.2346	35.2722	0.114106	0.0125579
	6	31.0455	35.9028	0.0270298	0.285844			6	31.6313	32.8505	0.154328	0.297746
	9	32.2486	37.7543	0.180907	0.245068			9	32.725	33.5011	0.259179	0.161912
	12	31.6734	39.99	0.0928874	0			12	32.4146	32.2719	0.15	0.11
Gene	Time	Actin CT	Gene CT	Actin CT SD	Gene CT SD		Gene	Time	Actin CT	Gene CT	Actin CT SD	Gene CT SD
APX10	0	34.8627	30.35	0.00846238	0.120377		APX23	0	36.137	28.8075	0.132264	0.0189428
	3	33.6976	29.195	0.172121	0.0988363			3	34.2346	27.8123	0.114106	0.0927596
	6	31.0455	27.5901	0.0270298	0.00443885			6	31.6313	26.8806	0.154328	0.0257824
	9	32.2486	28.8186	0.180907	0.1994			9	32.725	27.6039	0.259179	0.0611604
	12	31.6734	27.6363	0.0928874	0.0289426			12	32.4146	26.2643	0.311312	0.20843
Gene	Time	Actin CT	Gene CT	Actin CT SD	Gene CT SD		Gene	Time	Actin CT	Gene CT	Actin CT SD	Gene CT SD
APX11	0	36.1126	32.0397	0.186675	0.132506		APX24	0	36.137	30.2602	0.132264	0.135137
	3	34.5699	31.9388	0.106317	0.245031			3	34.2346	29.3783	0.114106	0.1
	6	31.4912	29.9389	0.150672	0.0809579			6	31.6313	27.8452	0.154328	0.0564028
	9	32.7422	31.1296	0.14256	0.190485			9	32.725	28.3492	0.259179	0.124245
	12	32.0309	28.9382	0.0686253	0.100258			12	32.4146	27.1619	0.2777	0.00266921
Gene	Time	Actin CT	Gene CT	Actin CT SD	Gene CT SD		Gene	Time	Actin CT	Gene CT	Actin CT SD	Gene CT SD
APX12	0	36.1126	39.99	0.186675	0		APX25	0	36.137	33.5265	0.132264	0.0697408
	3	34.5699	39.99	0.106317	0			3	34.2346	26.4418	0.114106	0.0479792
	6	31.4912	38.8898	0.150672	0.162737			6	31.6313	23.8218	0.154328	0.0497758
	9	32.7422	39.99	0.14256	0			9	32.725	24.4222	0.175299	0.0399817
	12	32.0309	39.99	0.0686253	0			12	32.4146	24.53	0.311312	0.102757
Gene	Time	Actin CT	Gene CT	Actin CT SD	Gene CT SD		Gene	Time	Actin CT	Gene CT	Actin CT SD	Gene CT SD
APX13	0	36.1126	32.8475	0.186675	0.0944848		APX26	0	37.9857	27.6204	0.207737	0.111452
	3	34.5699	32.9179	0.106317	0.213362			3	34.3901	28.0258	0.163835	0.0223647
	6	31.4912	30.3483	0.150672	0.0844045			6	32.1144	27.1746	0.0962432	0.0489286
	9	32.7422	31.3799	0.14256	0.153402			9	32.7667	27.3025	0.248873	0.0981751
	12	32.0309	29.5552	0.0686253	0.0776441			12	31.8369	26.1762	0.0107098	0.276328

## Sheet: PEG
Gene	Time	Actin CT	Gene CT	Actin CT SD	Gene CT SD		Gene	Time	Actin CT	Gene CT	Actin CT SD	Gene CT SD
APX1	0	33.4966	39.99	0.419913	0		APX14	0	33.4966	27.3825	0.21112	0.0813129
	3	32.3766	39.4179	0.302675	0.698143			3	32.3766	27.2105	0.302675	0.332567
	6	29.8549	37.3676	0.168792	0.882915			6	30.2138	24.9548	0.153984	0.0653468
	9	31.282	38.8007	0.192212	0			9	30.9135	25.9193	0.409639	0.145458
	12	30.3986	39.99	0.11181	0			12	30.9035	27.1221	0.0636479	0.0106466
Gene	Time	Actin CT	Gene CT	Actin CT SD	Gene CT SD		Gene	Time	Actin CT	Gene CT	Actin CT SD	Gene CT SD
APX2	0	33.4966	37.0113	0.419913	0.168833		APX15	0	33.4966	24.7107	0.119913	0.182365
	3	32.3766	36.7978	0.302675	0.109625			3	32.3766	25.7485	0.302675	0.433983
	6	29.8549	35.2038	0.168792	0.415879			6	30.2138	24.5383	0.153984	0.0307902
	9	31.282	36.0436	0.192212	0.147828			9	30.9135	26.0596	0.409639	0.140464
	12	30.3986	37.772	0.11181	0.469543			12	30.9035	25.6475	0.0636479	0.059157
Gene	Time	Actin CT	Gene CT	Actin CT SD	Gene CT SD		Gene	Time	Actin CT	Gene CT	Actin CT SD	Gene CT SD
APX3	0	33.4966	29.2316	0.419913	0.264531		APX16	0	33.4966	27.9032	0.0199129	0.187094
	3	32.3766	28.2186	0.302675	0.0224973			3	32.3766	28.7135	0.302675	0.396317
	6	29.8549	27.3266	0.168792	0.101889			6	30.0082	28.577	0.0478799	0.11985
	9	31.282	30.1845	0.192212	0.247521			9	31.0947	29.9596	0.0420502	0.0585997
	12	30.3986	28.9956	0.11181	0.0462671			12	30.7136	29.0593	0.0921021	0.110882
Gene	Time	Actin CT	Gene CT	Actin CT SD	Gene CT SD		Gene	Time	Actin CT	Gene CT	Actin CT SD	Gene CT SD
APX4	0	33.4966	26.3269	0.419913	0.254735		APX17	0	33.4966	29.0767	0.0139129	0.211466
	3	32.3766	26.2186	0.302675	0.0711619			3	32.3766	28.5019	0.222675	0.173094
	6	29.8549	25.746	0.168792	0.0791147			6	30.0082	30.3512	0.0478799	0.164804
	9	31.282	27.542	0.192212	0.132757			9	31.0947	31.6194	0.0420502	0.06062
	12	30.3986	26.6797	0.11181	0.151994			12	30.7136	31.0745	0.0921021	0.118006
Gene	Time	Actin CT	Gene CT	Actin CT SD	Gene CT SD		Gene	Time	Actin CT	Gene CT	Actin CT SD	Gene CT SD
APX5	0	33.4966	25.5535	0.419913	0.47309		APX18	0	33.4966	24.7107	0.419913	0.223647
	3	32.3766	24.6008	0.302675	0.0608669			3	32.3766	32.7919	0.302675	0.371013
	6	29.8549	24.5805	0.168792	0.11511			6	30.0082	30.232	0.0478799	0.0628472
	9	31.282	26.354	0.192212	0.106844			9	31.0947	31.3387	0.0420502	0.177012
	12	30.3986	25.6875	0.11181	0.0535681			12	30.7136	31.5904	0.0921021	0.266729
Gene	Time	Actin CT	Gene CT	Actin CT SD	Gene CT SD		Gene	Time	Actin CT	Gene CT	Actin CT SD	Gene CT SD
APX6	0	33.4966	28.2336	0.18	0.1		APX19	0	33.4966	30.3557	0.419913	0.222632
	3	32.3766	28.0665	0.302675	0.0648407			3	32.3766	29.6071	0.302675	0.186579
	6	29.6462	28.2433	0.00536365	0.149522			6	30.0082	29.1698	0.0478799	0.0441184
	9	30.8409	29.9769	0.239777	0.25927			9	31.0947	30.5918	0.0420502	0.390055
	12	30.4612	29.2331	0.0812635	0.0768664			12	30.7136	29.8487	0.0921021	0.15186
Gene	Time	Actin CT	Gene CT	Actin CT SD	Gene CT SD		Gene	Time	Actin CT	Gene CT	Actin CT SD	Gene CT SD
APX7	0	33.4966	27.2167	0.419913	0.0908166		APX20	0	33.4966	30.4801	0.419913	0.473667
	3	32.3766	26.8308	0.302675	0.0869645			3	32.3766	28.3536	0.302675	0.0683284
	6	29.6462	24.9409	0.00536365	0.0561563			6	30.0082	28.1613	0.0478799	0.0176413
	9	30.8409	26.7112	0.239777	0.242142			9	31.0947	30.9985	0.0420502	0.146697
	12	30.4612	27.3187	0.0812635	0.0910088			12	30.7136	30.4155	0.0921021	0.149512
Gene	Time	Actin CT	Gene CT	Actin CT SD	Gene CT SD		Gene	Time	Actin CT	Gene CT	Actin CT SD	Gene CT SD
APX8	0	33.4966	39.99	0.419913	0		APX21	0	33.4966	34.9672	0.0312291	0.212609
	3	32.3766	39.99	0.302675	0			3	32.3766	34.8219	0.302675	0.0446913
	6	29.6462	39.99	0.00536365	0			6	29.8845	34.1277	0.170235	0.138017
	9	30.8409	39.99	0.239777	0			9	31.4987	35.0304	0.0619418	0.214952
	12	30.4612	38.7264	0.0812635	0			12	31.3605	34.1221	0.336831	0.244163
Gene	Time	Actin CT	Gene CT	Actin CT SD	Gene CT SD		Gene	Time	Actin CT	Gene CT	Actin CT SD	Gene CT SD
APX9	0	33.4966	36.4309	0.419913	0.22763		APX22	0	33.4966	30.384	0.219913	0.0867155
	3	32.3766	37.7973	0.302675	0			3	32.3766	31.0374	0.302675	0.132464
	6	29.6462	35.4265	0.00536365	0.17443			6	29.8845	30.2472	0.170235	0.0739455
	9	30.8409	37.4689	0.239777	0			9	31.4987	32.2034	0.0619418	0.0685694
	12	30.4612	37.8592	0.0812635	0.114318			12	31.3605	30.913	0.336831	0.153976
Gene	Time	Actin CT	Gene CT	Actin CT SD	Gene CT SD		Gene	Time	Actin CT	Gene CT	Actin CT SD	Gene CT SD
APX10	0	33.4966	27.3995	0.1	0.2		APX23	0	33.4966	24.3893	0.149913	0.139693
	3	32.3766	27.7197	0.302675	0.404106			3	32.3766	24.8726	0.216675	0.0326845
	6	29.6462	25.7685	0.00536365	0.0792144			6	29.8845	25.0058	0.170235	0.0494732
	9	30.8409	26.9908	0.239777	0.252146			9	31.4987	26.0669	0.0619418	0.0197645
	12	30.4612	26.8489	0.0812635	0.17024			12	31.3605	25.3875	0.336831	0.128546
Gene	Time	Actin CT	Gene CT	Actin CT SD	Gene CT SD		Gene	Time	Actin CT	Gene CT	Actin CT SD	Gene CT SD
APX11	0	33.4966	28.4654	0.1	0.129532		APX24	0	33.4966	26.1971	0.0669129	0.154111
	3	32.3766	28.9142	0.302675	0.241354			3	32.3766	26.8875	0.302675	0.346241
	6	30.2138	28.568	0.153984	0.021732			6	29.8845	25.7419	0.170235	0.0153592
	9	30.9135	29.1018	0.409639	0.154101			9	31.4987	26.7733	0.0619418	0.0783597
	12	30.9035	28.4162	0.0636479	0.0343456			12	31.3605	26.3075	0.336831	0.070319
Gene	Time	Actin CT	Gene CT	Actin CT SD	Gene CT SD		Gene	Time	Actin CT	Gene CT	Actin CT SD	Gene CT SD
APX12	0	33.4966	39.99	0.2	0		APX25	0	33.4966	26.8414	0.219913	0.311758
	3	32.3766	38.9297	0.055	0.05			3	32.3766	25.3528	0.302675	0.191959
	6	30.2138	37.812	0.089	0.13			6	29.8845	22.0645	0.170235	0.0292565
	9	29.806	37.99	0.19	0.14			9	31.4987	23.0294	0.0619418	0.104244
	12	30.21	38.28	0.0636479	0.12			12	31.3605	23.5685	0.336831	0.040426
Gene	Time	Actin CT	Gene CT	Actin CT SD	Gene CT SD		Gene	Time	Actin CT	Gene CT	Actin CT SD	Gene CT SD
APX13	0	33.4966	30.1008	0.212	0.08766		APX26	0	33.4966	26.926	0.219913	0.192052
	3	32.3766	31.1055	0.302675	0.128669			3	32.3766	25.1797	0.122675	0.13659
	6	30.2138	28.8715	0.153984	0.0406207			6	30.2209	25.0076	0.456332	0.130789
	9	30.9135	29.5104	0.409639	0.0844896			9	33.39	28.2709	0.118302	0.183295
	12	30.9035	29.0621	0.0636479	0.0101553			12	32.3767	25.737	0.256662	0.15957

## Sheet: 40℃
Gene	Time	Actin CT	Gene CT	Actin CT SD	Gene CT SD		Gene	Time	Actin CT	Gene CT	Actin CT SD	Gene CT SD
APX1	0	33.4549	39.99	0.566441	0		APX14	0	34.8304	27.7977	0.275757	0.128613
	3	32.2862	27.661	0.0794619	0.244378			3	31.766	27.258	0.276153	0.192053
	6	30.3596	29.2256	0.112201	0.314783			6	29.1191	25.2645	0.0795294	0.156903
	9	34.4899	34.0455	0.235044	0.0692704			9	33.7044	29.2526	0.110617	0.246255
	12	35.9203	35.9968	0.220125	0.471115			12	34.6414	31.0605	0.0360388	0.0833705
Gene	Time	Actin CT	Gene CT	Actin CT SD	Gene CT SD		Gene	Time	Actin CT	Gene CT	Actin CT SD	Gene CT SD
APX2	0	33.4549	37.4257	0.566441	0.21533		APX15	0	34.8304	25.4479	0.275757	0.106803
	3	32.2862	26.3264	0.0794619	0.125759			3	31.766	23.4842	0.276153	0.0469057
	6	30.3596	26.8649	0.112201	0.0658474			6	29.1191	23.1659	0.0795294	0.0452132
	9	34.4899	31.5556	0.235044	0.107747			9	33.7044	24.5959	0.110617	0.110769
	12	35.9203	33.4965	0.220125	0.226872			12	34.6414	26.4314	0.0360388	0.0796212
Gene	Time	Actin CT	Gene CT	Actin CT SD	Gene CT SD		Gene	Time	Actin CT	Gene CT	Actin CT SD	Gene CT SD
APX3	0	33.4549	29.2999	0.566441	0.13347		APX16	0	33.0161	30.4554	0.121401	0.148365
	3	32.2862	27.5083	0.0794619	0.159001			3	31.6616	31.5109	0.133738	0.228616
	6	30.3596	26.5124	0.112201	0.0885956			6	29.213	29.6225	0.217258	0.24486
	9	34.4899	27.5951	0.235044	0.0444193			9	34.5243	33.2101	0.183627	0.111707
	12	35.9203	29.8	0.220125	0.192634			12	35.2302	34.1821	0.373616	0.165967
Gene	Time	Actin CT	Gene CT	Actin CT SD	Gene CT SD		Gene	Time	Actin CT	Gene CT	Actin CT SD	Gene CT SD
APX4	0	33.4549	27.1465	0.566441	0.0761723		APX17	0	33.0161	30.5026	0.166401	0.159833
	3	32.2862	25.1479	0.0794619	0.118722			3	31.6616	31.3005	0.133738	0.0777555
	6	30.3596	24.7523	0.112201	0.195952			6	29.213	30.1134	0.217258	0.0397045
	9	34.4899	26.0492	0.235044	0.163599			9	34.5243	32.0946	0.126363	0.183867
	12	35.9203	28.1137	0.220125	0.00308345			12	35.2302	32.148	0.103616	0.091459
Gene	Time	Actin CT	Gene CT	Actin CT SD	Gene CT SD		Gene	Time	Actin CT	Gene CT	Actin CT SD	Gene CT SD
APX5	0	33.4549	25.6522	0.566441	0.165913		APX18	0	33.0161	35.4982	0.26664	0.00881438
	3	32.2862	23.598	0.0794619	0.0215335			3	31.6616	31.5582	0.133738	0.131096
	6	30.3596	23.321	0.112201	0.0576586			6	29.213	29.1162	0.217258	0.213704
	9	34.4899	24.504	0.235044	0.0322124			9	34.5243	33.7087	0.183627	0.175306
	12	35.9203	26.6139	0.220125	0.0202164			12	35.2302	36.8563	0.373616	0.0892414
Gene	Time	Actin CT	Gene CT	Actin CT SD	Gene CT SD		Gene	Time	Actin CT	Gene CT	Actin CT SD	Gene CT SD
APX6	0	33.0277	27.7144	0.133257	0.155405		APX19	0	33.0161	32.1369	0.26664	0.0362576
	3	31.3747	29.6614	0.0894419	0.0835154			3	31.6616	33.38	0.133738	0.23187
	6	28.8205	28.5855	0.186786	0.228283			6	29.213	31.6804	0.217258	0.120083
	9	33.3593	30.1355	0.046568	0.123182			9	34.5243	35.8006	0.183627	0.0262147
	12	34.1239	30.6949	0.0212959	0.271502			12	35.2302	34.8742	0.373616	0.325638
Gene	Time	Actin CT	Gene CT	Actin CT SD	Gene CT SD		Gene	Time	Actin CT	Gene CT	Actin CT SD	Gene CT SD
APX7	0	33.0277	27.8045	0.133257	0.251683		APX20	0	33.0161	30.0602	0.26664	0.0300882
	3	31.3747	27.7609	0.0894419	0.258499			3	31.6616	28.6673	0.133738	0.217846
	6	28.8205	25.435	0.186786	0.113549			6	29.213	27.497	0.217258	0.229715
	9	33.3593	29.405	0.046568	0.140494			9	34.5243	28.7622	0.123627	0.10786
	12	34.1239	30.8801	0.0212959	0.217251			12	35.2302	31.4526	0.373616	0.164964
Gene	Time	Actin CT	Gene CT	Actin CT SD	Gene CT SD		Gene	Time	Actin CT	Gene CT	Actin CT SD	Gene CT SD
APX8	0	33.0277	38.5796	0.133257	0		APX21	0	33.4914	35.1906	0.182417	0.0582797
	3	31.3747	39.99	0.0894419	0			3	31.5033	35.8069	0.152758	0.296314
	6	28.8205	39.99	0.186786	0			6	29.1941	34.5957	0.363674	0.27151
	9	33.3593	38.1045	0.046568	0			9	34.5437	37.1154	0.260825	0.127014
	12	34.1239	39.3472	0.0212959	0			12	35.3766	36.4076	0.102095	0.12158
Gene	Time	Actin CT	Gene CT	Actin CT SD	Gene CT SD		Gene	Time	Actin CT	Gene CT	Actin CT SD	Gene CT SD
APX9	0	33.0277	36.8699	0.133257	0.255738		APX22	0	33.4914	31.9352	0.229417	0.244419
	3	31.3747	25.9665	0.0894419	0.0523646			3	31.5033	31.9722	0.152758	0.197982
	6	28.8205	27.197	0.186786	0.126205			6	29.1941	30.4977	0.363674	0.221982
	9	33.3593	31.2646	0.046568	0.0998535			9	34.5437	35.0811	0.260825	0.218589
	12	34.1239	32.8665	0.0212959	0.376448			12	35.3766	35.5228	0.151095	0.58944
Gene	Time	Actin CT	Gene CT	Actin CT SD	Gene CT SD		Gene	Time	Actin CT	Gene CT	Actin CT SD	Gene CT SD
APX10	0	33.0277	28.3478	0.133257	0.267406		APX23	0	33.4914	25.841	0.149114	0.126055
	3	31.3747	27.8776	0.0894419	0.120278			3	31.5033	26.1789	0.152758	0.0434553
	6	28.8205	26.3754	0.186786	0.0732856			6	29.1941	25.5423	0.363674	0.113206
	9	33.3593	30.4082	0.046568	0.222938			9	34.5437	29.2595	0.260825	0.273929
	12	34.1239	31.8571	0.0212959	0.188703			12	35.3766	29.3005	0.151095	0.0623929
Gene	Time	Actin CT	Gene CT	Actin CT SD	Gene CT SD		Gene	Time	Actin CT	Gene CT	Actin CT SD	Gene CT SD
APX11	0	34.8304	30.4073	0.0857569	0.170404		APX24	0	33.4914	27.6099	0.123417	0.150718
	3	31.766	31.5099	0.276153	0.267741			3	31.5033	28.0929	0.152758	0.183375
	6	29.1191	30.5499	0.0795294	0.166379			6	29.1941	26.5363	0.363674	0.205266
	9	33.7044	31.5441	0.110617	0.0767161			9	34.5437	29.3941	0.178825	0.208935
	12	34.6414	32.9539	0.0360388	0.409223			12	35.3766	31.0296	0.151095	0.257226
Gene	Time	Actin CT	Gene CT	Actin CT SD	Gene CT SD		Gene	Time	Actin CT	Gene CT	Actin CT SD	Gene CT SD
APX12	0	34.8304	38.3036	0.275757	0		APX25	0	33.4914	26.9449	0.229417	0.0334326
	3	31.766	39.99	0.276153	0			3	31.5033	24.319	0.152758	0.0097767
	6	29.1191	39.99	0.0795294	0			6	29.1941	22.5774	0.363674	0.0979081
	9	33.7044	39.99	0.110617	0			9	34.5437	25.9572	0.260825	0.098941
	12	34.6414	39.4886	0.0360388	0			12	35.3766	28.0332	0.151095	0.0204564
Gene	Time	Actin CT	Gene CT	Actin CT SD	Gene CT SD		Gene	Time	Actin CT	Gene CT	Actin CT SD	Gene CT SD
APX13	0	34.8304	31.3777	0.275757	0.0867187		APX26	0	33.1249	26.4362	0.213049	0.237927
	3	31.766	31.2093	0.276153	0.0613361			3	31.6332	25.1491	0.193938	0.200274
	6	29.1191	29.9118	0.0795294	0.14287			6	30.2377	24.7734	0.195552	0.256195
	9	33.7044	31.8979	0.110617	0.218014			9	33.3309	25.1184	0.152321	0.143429
	12	34.6414	32.9039	0.0360388	0.158822			12	35.5648	27.4712	0.114417	0.13739
